# Supplementary material for: Causal effects of blood lipids on amyotrophic lateral sclerosis: a Mendelian randomization study
Source: Hum Mol Genet. 2018 Nov 16;28(4):688–97. doi: 10.1093/hmg/ddy384 (PMC6360326; doi:10.1093/hmg/ddy384)
Supplement: Supplementary Data [file ddy384_supp.zip]

Archive with 3 entries (3 files):
- 20180906_Supplementary_Material(HMG).doc
- Backup of 20180906_Supplementary_Material(HMG).wbk
- ~$180906_Supplementary_Material(HMG).doc
